# Supplementary material for: A Bayesian Ensemble Approach for Epidemiological Projections
Source: PLoS Comput Biol. 2015 Apr 30;11(4):e1004187. doi: 10.1371/journal.pcbi.1004187 (PMC4415763; doi:10.1371/journal.pcbi.1004187)
Supplement: S1 File — (ZIP) [file pcbi.1004187.s001.zip]

Archive with 5 entries (4 files):
- Bayesian Ensemble/
- Bayesian Ensemble/Bayesian_REA_function_multiquant_publish.m
- Bayesian Ensemble/Bayesian_REA_function_publish.m
- Bayesian Ensemble/Run_BREA_example.m
- Bayesian Ensemble/Run_BREA_example_multiquant.m
