# Supplementary material for: A Bayesian Ensemble Approach for Epidemiological Projections
Source: PLoS Comput Biol. 2015 Apr 30;11(4):e1004187. doi: 10.1371/journal.pcbi.1004187 (PMC4415763; doi:10.1371/journal.pcbi.1004187)
Supplement: S1 File — (ZIP) [file pcbi.1004187.s001.zip › Bayesian Ensemble/Bayesian_REA_function_multiquant_publish.m]

function [muest,nuest,lambdaest,theta1est,theta2est,tao0est,betaest,lambdameanest,lambdashapeest,ataoest,btaoest,aphiest,bphiest]=...
    Bayesian_REA_function_multiquant_publish(X,Y,X0,esttao0,tao0,reps,saveevery,Kw,lambdamean,lambdashape,atheta,btheta,IncludeHierPrec,estimatetao0pri,Xprec,Yprec,lambdameanA,lambdameanB,lambdashapeA,lambdashapeB,truncatzero)
% INPUT VARIABLES
% X: Matrix of size QxN, where Q is the number of quanteties analyzed and
% N the number of projections for the implemented control action
%
% Y: As X but for the control action
%
% X0: row vector of length Q with observed quantities in outbreak
%
% esttao0: Logical parameter. Set to true if tao0 is to be estimated (true for all presented
% models), otherwise false and tao0 is used as a fixed variable
%
% tao0: column vector with Q initial values of tao_0 when esttao0 is set to true. This is
% used as a fixed values for tao_0 if esttao0 is set to false
%
% reps: number of samples to be sampled with the MCMC chain
%
% saveevery: thinning variable
%
% Kw: Weights w as used for the IHW method. Set this to a vector with ones
% the length N for other methods.
%
% lambdamean: fixed m_lambda when IncludeHierPrec is set to false,
% otherwise this is used as seeding variable for m_lambda
%
% lambdashape: fixed a_lambda when IncludeHierPrec is set to false,
% otherwise this is used as seeding variable for a_lambda
%
% atheta: shape parameter for the theta prior
%
% btheta: rate parameter for the theta prior
%
% IncludeHierPrec: Logical parameter. Set to true for presented hierarchical weighting methods (SHW and
% IHW) and false for non-hierarchical weighting (NHW)
%
% estimatetao0pri: Logical parameter.  True for all presented models. If
% false, fixed values are used for a_tao and b_tao
%
% Xprec: denotes tau_i, matrix of size QxN with precisions of within projection variability for implemented
% control strategy
%
% Yprec: denotes phi_i, matrix of size QxN with precision of within projection variability for
% alternative control strategy
%
% lambdameanA: Hyper prior shape parameter for m_lambda (A_mlambda)
%
% lambdameanB: Hyper prior rate parameter for m_lambda (B_mlambda)
%
%lambdashapeA: Hyper prior shape parameter for a_lambda (A_alambda)
%
%lambdashapeB: Hyper prior rate parameter for a_lambda (B_alambda)
%
%truncatzero: Set to true to exclude negative values for mu and nu. Set to
%false in presented analysis because it considered log-transformed data.
%
% OUTPUT VARIABLES
%Vector or matrix with reps samples from the posterior
%
% muest: mu
%
% nuest: nu
%
% lambdaest: lambda_i for all projections
%
% thetaest: theta
%
% tao0est: tao_0
%
% betaest: beta
%
% lambdameanest: m_lambda
%
% lambdashapeest: a_lambda
%
% ataoest: a_tao
%
% btaoest: b_tao
%
% aphiest: a_phi
%
% bphiest: b_phi

%% preallocation and initiation
ataoest=[];
btaoest=[];
aphiest=[];
bphiest=[];

N=size(X,2);
Q=size(X,1);
muest=zeros(reps,Q);
mu=mean(X,2);
nuest=zeros(reps,Q);
nu=mean(Y,2);
lambdaest=zeros(reps,N);
lambda=(X(1,:)-mean(X(1,:))).^-2;
tao0est=zeros(reps,Q);


if estimatetao0pri
    k=zeros(Q,1);
    ll=zeros(Q,1);
    logllk=zeros(Q,2);
    kYprec=zeros(Q,1);
    llYprec=zeros(Q,1);
    logllkYprec=zeros(Q,2);
    loglikellkYprec=zeros(Q,1);
    
    for q=1:Q
        k(q)=1;
        ll(q)=mean(Xprec(q,:));
        logllk(q,:)=log([ll(q) k(q)]);
        kYprec(q)=1;
        llYprec(q)=mean(Yprec(q,:));
        logllkYprec(q,:)=log([llYprec(q) kYprec(q)]);
        loglikellkYprec(q)=sum(log_like_gamma(Yprec(q,:),kYprec(q),llYprec(q)^-1));
        
        
        ataoest= zeros(reps,Q);
        btaoest=zeros(reps,Q);
        aphiest= zeros(reps,Q);
        bphiest=zeros(reps,Q);
        kA=.001;
        llA=.001;
        kB=.001;
        llB=.001;
    end
    
end
theta1est=zeros(reps,Q);
theta1=ones(1,Q);

theta2est=zeros(reps,Q);
theta2=ones(1,Q);

betaest=zeros(reps,Q);
beta=zeros(1,Q);

if IncludeHierPrec
    lambdameani=lambdamean*Kw;
    
    [biinv]=gamma_pars_from_k_and_mean(lambdashape,lambdameani);
    a=lambdashape;
    
    bi=biinv.^-1;
    
    lambdameanest=zeros(reps,1);
    
    lambdashapeest=zeros(reps,1);
    
else
    
    lambdameani=lambdamean*Kw;
    
    
    [biinv]=gamma_pars_from_k_and_mean(lambdashape,lambdameani);
    bi=biinv.^-1;
    a=lambdashape;
    lambdameanest=lambdamean;
    lambdashapeest=lambdashape;
    
end

nextsavestep=saveevery;
savestep=0;

%%%%%%%%%%%%%%%%%%
if esttao0
    prectao0=[Xprec tao0];
else
    prectao0=Xprec ;
    
end
Nprec=length(prectao0);

logMC=log([lambdamean,lambdashape]);
%%%%%%%%%%%%%%%%%%%%%%
%% Initialize adaptive proposals
dimllkYprec=2;
initruns1llkYprec=100;

initthetallkYprec=zeros(Q,1);
pstarllkYprec=.234;
cstarllkYprec=get_cstar_for_multivar(pstarllkYprec,dimllkYprec);
n0llkYprec=round(5/(pstarllkYprec*(1-pstarllkYprec)));
if estimatetao0pri
    SIGMAestllkYprec=zeros(2,2,Q);
    AllkYprec=zeros(2,2,Q);
    MeanVecllkYprec=zeros(2,Q);
    thetallkYprec=zeros(Q,1);
    nrrestartsllkYprec=zeros(Q,1);
    restartatllkYprec=zeros(Q,1);
    for q=1:Q
        SIGMAestllkYprec(:,:,q)=eye(dimllkYprec);
        AllkYprec(:,:,q)=SIGMAestllkYprec(:,:,q)*exp(2*initthetallkYprec(q));
        MeanVecllkYprec(:,q)=logllkYprec(q,:)';
        
        thetallkYprec(q)=initthetallkYprec(q);
        
        nrrestartsllkYprec(q)=0;
        
        restartatllkYprec(q)=0;
    end
end


dimllk=2;
initruns1llk=100;

initthetallk=zeros(Q,1);
pstarllk=.234;
cstarllk=get_cstar_for_multivar(pstarllk,dimllk);
n0llk=round(5/(pstarllk*(1-pstarllk)));


if estimatetao0pri
    SIGMAestllk=zeros(2,2,Q);
    Allk=zeros(2,2,Q);
    MeanVecllk=zeros(2,Q);
    thetallk=zeros(Q,1);
    nrrestartsllk=zeros(Q,1);
    restartatllk=zeros(Q,1);
    for q=1:Q
        SIGMAestllk(:,:,q)=eye(dimllk);
        Allk(:,:,q)=SIGMAestllk(:,:,q)*exp(2*initthetallk(q));
        MeanVecllk(:,q)=logllk(q,:)';
        
        thetallk(q)=initthetallk(q);
        
        
        nrrestartsllk(q)=0;
        
        restartatllk(q)=0;
    end
end


dimHierPrec=2;
initruns1HierPrec=100;

initthetaHierPrec=0;
pstarHierPrec=.234;


SIGMAestHierPrec=eye(dimHierPrec);
AHierPrec=SIGMAestHierPrec*exp(2*initthetaHierPrec);
MeanVecHierPrec=logMC';

thetaHierPrec=initthetaHierPrec;
cstarHierPrec=get_cstar_for_multivar(pstarHierPrec,dimHierPrec);
n0HierPrec=round(5/(pstarHierPrec*(1-pstarHierPrec)));
nrrestartsHierPrec=0;

restartatHierPrec=0;

maxrestarts=10;
subreps=5;

%% run MCMC
for rep=2:reps*saveevery
    %% update lambda (weights)
    %     Xmmu=X-mu;
    %
    %     lambdashape=a+1;
    %     lambdarates=bi+0.5.*((Xmmu).^2+theta*(Y-nu-beta*Xmmu).^2);
    lambdarates=bi;
    
    
    for q=1:Q
        
        Xmmu(q,:)=X(q,:)-mu(q);
        
        lambdarates=lambdarates+0.5.*(theta1(q)*Xmmu(q,:).^2+theta2(q)*(Y(q,:)-nu(q)-beta(q)*Xmmu(q,:)).^2);
        
        
    end
    
    lambdashape=a+Q;
    
    
    %if false
    lambda=gamrnd(lambdashape,lambdarates.^-1);
    %end
    
    %% update mu and nu
    sumlambda=sum(lambda);
    for q=1:Q
        
        
        muvar=(sumlambda*theta1(q)+theta2(q)*beta(q)^2*sumlambda+tao0(q))^-1;
        musig=sqrt(muvar);
        sumlambdainv=(theta2(q)*sumlambda)^-1;
        
        
        for subrep=1:subreps %When correlation between mu and nu is strong, additional updates of these parameters improve mixing
            mudash=(sum(lambda*theta1(q).*X(q,:))  -  theta2(q)*beta(q)*sum(lambda.*(Y(q,:)-nu(q)-beta(q)*X(q,:)))  +   tao0(q)*X0(q))*muvar;
            
            
            mucand=normrnd(mudash,musig);
            
            if truncatzero % values below zero is excluded if this parameter is set to true
                if mucand>0
                    mu(q)=mucand;
                end
            else
                
                mu(q)=mucand;
            end
            
            Xmmu(q,:)=X(q,:)-mu(q);
            
            nudash=(theta2(q)*sum(lambda.*(Y(q,:)-beta(q)*(Xmmu(q,:)))))*sumlambdainv;
            
            
            nucand=normrnd(nudash,(theta2(q)*sum(lambda))^-.5);
            
            if truncatzero % values below zero is excluded if this parameter is set to true
                if nucand>0
                    nu(q)=nucand;
                end
            else
                
                nu(q)=nucand;
            end
            
        end
        
    end
    
    %% update theta
    %theta=gamrnd(atheta+N/2,(btheta+.5*sum(lambda.*(Y-nu-beta*(Xmmu)).^2))^-1);
    Xmmu2=(Xmmu).^2;
    for q=1:Q
        if q~=1
            theta1(q)=gamrnd(atheta+N/2,(btheta+.5*sum(lambda.*Xmmu2(q,:)))^-1);
        end
        theta2(q)=gamrnd(atheta+N/2,(btheta+.5*sum(lambda.*(Y(q,:)-nu(q)-beta(q)*Xmmu(q,:)).^2))^-1);
        
    end
    
    %% update beta
    %if false
    
    for q=1:Q
        betadash=sum(lambda.*(Y(q,:)-nu(q)).*(Xmmu(q,:)))*(sum(lambda.*Xmmu2(q,:)))^-1;
        beta(q)=normrnd(betadash,(theta2(q)*sum(lambda.*Xmmu2(q,:)))^-.5);
    end
    %      end
    
    %% update tao_0
    if esttao0
        for q=1:Q
            tao0(q)=gamrnd(k(q)+.5,(ll(q)+.5*(X0(q)-mu(q))^2)^-1);
        end
    end
    %% update a_tao (denoted k) and b_tau (denoted ll)
    if estimatetao0pri
        for q=1:Q
            if esttao0
                prectao0(q,Nprec)= tao0(q);
            end
            logllkp=mvnrnd(logllk(q,:),Allk(:,:,q));
            llp=exp(logllkp(1));
            kp=exp(logllkp(2));
            
            
            
            
            loglikellkp=sum(log_like_gamma(prectao0(q,:),kp,llp.^-1));
            loglikellk=sum(log_like_gamma(prectao0(q,:),k(q),ll(q).^-1));
            
            logprillkdiff=diff(log_like_gamma([ll(q) llp],llA,llB^-1))+diff(log_like_gamma([k(q) kp],kA,kB^-1));
            
            
            logaccprob=min([0,(loglikellkp-loglikellk+sum(logllkp)-sum(logllk(q,:))+logprillkdiff)]);
            
            
            if logaccprob>log(rand)
                
                
                ll(q)=llp;
                k(q)=kp;
                logllk(q,:)=logllkp;
                
                
            end
            accprob=exp(logaccprob);
            [SIGMAestllk(:,:,q), MeanVecllk(:,q), thetallk(q), ...
                Allk(:,:,q), initthetallk(q), restartatllk(q), nrrestartsllk(q)]=...
                Adapt_prop_restart(...
                logllk(q,:)',rep,SIGMAestllk(:,:,q),...
                MeanVecllk(:,q),restartatllk(q), initruns1llk,...
                thetallk(q),initthetallk(q),dimllk,...
                cstarllk,pstarllk,accprob,n0llk,nrrestartsllk(q),true, maxrestarts);% updates parameters of adaptive proposals
            
            %% update a_phi (denoted kYprec) and b_phi (denoted llYprec)
            
            logllkYprecp=mvnrnd(logllkYprec(q,:),AllkYprec(:,:,q));
            llYprecp=exp(logllkYprecp(1));
            kYprecp=exp(logllkYprecp(2));
            
            loglikellkYprecp=sum(log_like_gamma(Yprec(q,:),kYprecp,llYprecp^-1));
            
            logprillkYprecdiff=diff(log_like_gamma([llYprec(q) llYprecp],llA,llB^-1))+diff(log_like_gamma([kYprec(q) kYprecp],kA,kB^-1));
            
            logaccprob=min([0,(loglikellkYprecp-loglikellkYprec(q)+sum(logllkYprecp)-sum(logllkYprec(q,:))+logprillkYprecdiff)]);
            
            
            if logaccprob>log(rand)
                logllkYprec(q,:)=logllkYprecp;
                loglikellkYprec(q)=loglikellkYprecp;
                kYprec(q)=kYprecp;
                llYprec(q)=llYprecp;
                
            end
            accprob=exp(logaccprob);
            [SIGMAestllkYprec(:,:,q), MeanVecllkYprec(:,q), thetallkYprec(q), ...
                AllkYprec(:,:,q), initthetallkYprec(q), restartatllkYprec(q), nrrestartsllkYprec(q)]=...
                Adapt_prop_restart(...
                logllkYprec(q,:)',rep,SIGMAestllkYprec(:,:,q),...
                MeanVecllkYprec(:,q),restartatllkYprec(q), initruns1llkYprec,...
                thetallkYprec(q),initthetallkYprec(q),dimllkYprec,...
                cstarllkYprec,pstarllkYprec,accprob,n0llkYprec,nrrestartsllkYprec(q),true, maxrestarts);% updates parameters of adaptive proposals
            
            
            
        end
    end
    
    if IncludeHierPrec
        %% update a_lambda (denoted lambdashape) and m_lambda (denoted lambdamean)
        
        logMCp=mvnrnd(logMC,AHierPrec);
        
        lambdashapep=exp(logMCp(2));
        lambdameanp=exp(logMCp(1));
        lambdameanip=lambdameanp*Kw;
        
        [biinvp]=gamma_pars_from_k_and_mean(lambdashapep,lambdameanip);
        ap=lambdashapep;
        
        
        bip=biinvp.^-1;
        loglikeap=sum(log_like_gamma(lambda,ap,bip.^-1));
        loglikea=sum(log_like_gamma(lambda,a,bi.^-1));
        
        logpriadiff=diff(log_like_gamma([lambdamean lambdameanp],lambdameanA,lambdameanB^-1))+...
            diff(log_like_gamma([lambdashape lambdashapep],lambdashapeA,lambdashapeB^-1));
        
        logaccprob=min([0,(loglikeap-loglikea+logpriadiff+sum(logMCp)-sum(logMC))]);
        
        if logaccprob>log(rand)
            lambdashape=lambdashapep;
            lambdamean=lambdameanp;
            a=ap;
            
            logMC=logMCp;
            bi=bip;
            
        end
        %        figure(12), plot(rep, theta2,'.'), hold on
        
        accprob=exp(logaccprob);
        [SIGMAestHierPrec, MeanVecHierPrec, thetaHierPrec, ...
            AHierPrec, initthetaHierPrec, restartatHierPrec, nrrestartsHierPrec,]=...
            Adapt_prop_restart(...
            logMC',rep,SIGMAestHierPrec,...
            MeanVecHierPrec,restartatHierPrec, initruns1HierPrec,...
            thetaHierPrec,initthetaHierPrec,dimHierPrec,...
            cstarHierPrec,pstarHierPrec,accprob,n0HierPrec,nrrestartsHierPrec,true, maxrestarts); % updates parameters of adaptive proposals
        
        
    end
    
    
    
    %% store parameters
    if nextsavestep==rep
        savestep=savestep+1;
        muest(savestep,:)=mu;
        nuest(savestep,:)=nu;
        if IncludeHierPrec
            lambdashapeest(savestep)=lambdashape;
            lambdameanest(savestep)=lambdamean;
        end
        betaest(savestep,:)=beta;
        theta1est(savestep,:)=theta1;
        theta2est(savestep,:)=theta2;
        lambdaest(savestep,:)=lambda;
        tao0est(savestep,:)=tao0;
        
        if estimatetao0pri
            ataoest(savestep,:)=k;
            btaoest(savestep,:)=ll;
            
            aphiest(savestep,:)=kYprec;
            bphiest(savestep,:)=llYprec;
            
        end
        
        
        
        nextsavestep=rep+saveevery;
        
    end
    
    
end

function loglike=log_like_gamma(x,k,theta)
loglike=-k.*log(theta)-gammaln(k)+(k-1).*log(x)-x.*theta.^(-1);

function [theta]=gamma_pars_from_k_and_mean(k,m)

theta=m.*k.^-1;

function cstar=get_cstar_for_multivar(pstar,m)
% pstar: wanted acceptance probability
% m: dimension
alpha=-norminv(pstar/2);
cstar=(1-1/m)*(2*pi)^.5*exp(alpha^2/2)*((2*alpha)^(-1))+(m*pstar*(1-pstar))^(-1);

function [SIGMAest, MEANest, theta ,A ,theta0 ,restartat ,nrrestarts]=Adapt_prop_restart(X,t,SIGMAest,MEANest,restartat,initruns1,theta,theta0,dim,cstar,pstar,accprob,n0,nrrestarts,includerestarts,maxrestarts)


%X,current values of parameters in the MCMC chain
%t, iteration of the mcmc
%SIGMAest,estimated covariance matrix
%MEANest, estimated mean
%restartat,last iteration that restarted the adaptive search
%initruns1,how many iterations before starting the adaptive search
%theta, estimated to give wanted acceptance rate
%theta0, initial theta
%dim, how many parameters that are updated in the Gaussian RW
%cstar, step length constant when searching for theta. Use get_cstar_for_multivar to calculate it.
%pstar, wanted acceptance rate
%accprob, probability of accepting the proposed values of the MCMC
%n0, to initially reduce to large step length in the search for theta. n0=round(5/(pstar*(1-pstar)));
%nrrestarts, how many times the search for theta has been restarted.
%includerestarts, true if the option of restarting the search should be included,otherwize false
%maxrestarts, maximum number of possible restarts
%A, covariance matrix to be used for proposals

tt=t-restartat;
ttn0=tt+n0;


if t<=initruns1
    [SIGMAest, MEANest]=get_SIGMA_for_multivar_adaptive(SIGMAest,t,MEANest,X);
    
    sig2=exp(2*theta);
    
    A=eye(dim)+sig2*t^-1*eye(dim);
    A=sig2*A;
elseif t>initruns1
    
    
    [SIGMAest, MEANest]=get_SIGMA_for_multivar_adaptive(SIGMAest,t,MEANest,X);
    
    tmod=max([200,ttn0*dim^-1]);
    theta=theta_for_adaptive_multivar_proposal(theta,pstar,cstar,accprob,tmod,dim);
    
    
    sig2=exp(2*theta);
    
    A=SIGMAest+sig2*t^-1*eye(dim);
    A=sig2*A;
    
end

if includerestarts
    if abs(theta-theta0)>1.1 && maxrestarts>nrrestarts;
        
        theta0=theta;
        
        restartat=t;
        nrrestarts=nrrestarts+1;
    end
end


function [SIGMA, MeanVec]=get_SIGMA_for_multivar_adaptive(SIGMA,i,MeanVec,x)

% x: new data point, column vector
% MeanVec: previous mean, column vector
M1=MeanVec;

MeanVec=i^(-1)*((i-1)*M1+x);


SIGMA=(i-2)*((i-1)^(-1))*SIGMA...
    +M1*M1'...
    -i*((i-1)^(-1))*(MeanVec*MeanVec')...
    +((i-1)^(-1))*(x*x');

function theta=theta_for_adaptive_multivar_proposal(theta,pstar,cstar,accprob,i,m)

divby=max([200 i*m.^(-1)]);
theta=theta+cstar*(accprob-pstar)*divby^-1;
