# Supplementary material for: A Bayesian Ensemble Approach for Epidemiological Projections
Source: PLoS Comput Biol. 2015 Apr 30;11(4):e1004187. doi: 10.1371/journal.pcbi.1004187 (PMC4415763; doi:10.1371/journal.pcbi.1004187)
Supplement: S1 File — (ZIP) [file pcbi.1004187.s001.zip › Bayesian Ensemble/Bayesian_REA_function_publish.m]

function [muest,nuest,lambdaest,thetaest,tao0est,betaest,lambdameanest,lambdashapeest,ataoest,btaoest,aphiest,bphiest]=...
    Bayesian_REA_function_publish(X,Y,X0,esttao0,tao0,reps,saveevery,Kw,lambdamean,lambdashape,atheta,btheta,IncludeHierPrec,estimatetao0pri,Xprec,Yprec,lambdameanA,lambdameanB,lambdashapeA,lambdashapeB,truncatzero)
% INPUT VARIABLES
% X: vector with mean projected quantity for implemented control strategy
%
% Y: vector with mean projected quantity for alternative control strategy
%
% X0: observed quantity in outbreak
%
% esttao0: Logical parameter. Set to true if tao0 is to be estimated (true for all presented
% models), otherwise false and tao0 is used as a fixed variable
%
% tao0: initial value of tao_0 when esttao0 is set to true. This is
% used as a fixed value for tao_0 if esttao0 is set to false
%
% reps: number of samples to be sampled with the MCMC chain
%
% saveevery: thinning variable 
%
% Kw: Weights w as used for the IHW method. Set this to a vector with ones
% the size of X for other methods.
%
% lambdamean: fixed m_lambda when IncludeHierPrec is set to false,
% otherwise this is used as seeding variable for m_lambda
%
% lambdashape: fixed a_lambda when IncludeHierPrec is set to false,
% otherwise this is used as seeding variable for a_lambda
%
% atheta: shape parameter for the theta prior
%
% btheta: rate parameter for the theta prior
%
% IncludeHierPrec: Logical parameter. Set to true for presented hierarchical weighting methods (SHW and
% IHW) and false for non-hierarchical weighting (NHW)
%
% estimatetao0pri: Logical parameter.  True for all presented models. If
% false, fixed values are used for a_tao and b_tao
%
% Xprec: denotes tau_i, precision of within projection variability for implemented
% control strategy
%
% Yprec: denotes phi_i, precision of within projection variability for
% alternative control strategy
%
% lambdameanA: Hyper prior shape parameter for m_lambda (A_mlambda)
%
% lambdameanB: Hyper prior rate parameter for m_lambda (B_mlambda)
%
%lambdashapeA: Hyper prior shape parameter for a_lambda (A_alambda)
%
%lambdashapeB: Hyper prior rate parameter for a_lambda (B_alambda)
%
%truncatzero: Set to true to exclude negative values for mu and nu. Set to
%false in presented analysis because it considered log-transformed data.
%
% OUTPUT VARIABLES
%Vector or matrix with reps samples from the posterior
%
% muest: mu
%
% nuest: nu
%
% lambdaest: lambda_i for all projections
%
% thetaest: theta
%
% tao0est: tao_0
%
% betaest: beta
%
% lambdameanest: m_lambda
%
% lambdashapeest: a_lambda
%
% ataoest: a_tao
%
% btaoest: b_tao
%
% aphiest: a_phi
%
% bphiest: b_phi

%% preallocation and initiation
ataoest=[];
btaoest=[];
aphiest=[];
bphiest=[];

N=length(X);

muest=zeros(reps,1);
mu=mean(X);
nuest=zeros(reps,1);
nu=mean(Y);
lambdaest=zeros(reps,N);
lambda=(X-mean(X)).^-2;
tao0est=zeros(reps,1);

if estimatetao0pri
    
    k=1;
    ll=mean(Xprec);
    logllk=log([ll k]);
    kYprec=1;
    llYprec=mean(Yprec);
    logllkYprec=log([llYprec kYprec]);
    loglikellkYprec=sum(log_like_gamma(Yprec,kYprec,llYprec^-1));
    
    
    ataoest= zeros(reps,1);
    btaoest=zeros(reps,1);
    aphiest= zeros(reps,1);
    bphiest=zeros(reps,1);
    kA=.001;
    llA=.001;
    kB=.001;
    llB=.001;
    
end
thetaest=zeros(reps,1);
theta=1;

betaest=zeros(reps,1);
beta=0;

if IncludeHierPrec
    lambdameani=lambdamean*Kw;

        [biinv]=gamma_pars_from_k_and_mean(lambdashape,lambdameani);
        a=lambdashape;

    bi=biinv.^-1;
    
    lambdameanest=zeros(reps,1);
    
    lambdashapeest=zeros(reps,1);
    
else
    
    lambdameani=lambdamean*Kw;
    
    
    [biinv]=gamma_pars_from_k_and_mean(lambdashape,lambdameani);
    bi=biinv.^-1;
    a=lambdashape;
    lambdameanest=lambdamean;
    lambdashapeest=lambdashape;
    
end

nextsavestep=saveevery;
savestep=0;

%%%%%%%%%%%%%%%%%%
if esttao0
    prectao0=[Xprec tao0];
else
    prectao0=Xprec ;
    
end
Nprec=length(prectao0);

logMC=log([lambdamean,lambdashape]);
%%%%%%%%%%%%%%%%%%%%%%
%% Initialize adaptive proposals
dimllkYprec=2;
initruns1llkYprec=100;

initthetallkYprec=0;
pstarllkYprec=.234;

if estimatetao0pri
    SIGMAestllkYprec=eye(dimllkYprec);
    AllkYprec=SIGMAestllkYprec*exp(2*initthetallkYprec);
    MeanVecllkYprec=logllkYprec';
    
    thetallkYprec=initthetallkYprec;
    cstarllkYprec=get_cstar_for_multivar(pstarllkYprec,dimllkYprec);
    n0llkYprec=round(5/(pstarllkYprec*(1-pstarllkYprec)));
    nrrestartsllkYprec=0;
    
    restartatllkYprec=0;
end


dimllk=2;
initruns1llk=100;

initthetallk=0;
pstarllk=.234;


if estimatetao0pri
    SIGMAestllk=eye(dimllk);
    Allk=SIGMAestllk*exp(2*initthetallk);
    MeanVecllk=logllk';
    
    thetallk=initthetallk;
    cstarllk=get_cstar_for_multivar(pstarllk,dimllk);
    n0llk=round(5/(pstarllk*(1-pstarllk)));
    nrrestartsllk=0;
    
    restartatllk=0;
    
end


dimHierPrec=2;
initruns1HierPrec=100;

initthetaHierPrec=0;
pstarHierPrec=.234;


SIGMAestHierPrec=eye(dimHierPrec);
AHierPrec=SIGMAestHierPrec*exp(2*initthetaHierPrec);
MeanVecHierPrec=logMC';

thetaHierPrec=initthetaHierPrec;
cstarHierPrec=get_cstar_for_multivar(pstarHierPrec,dimHierPrec);
n0HierPrec=round(5/(pstarHierPrec*(1-pstarHierPrec)));
nrrestartsHierPrec=0;

restartatHierPrec=0;

maxrestarts=10;
subreps=5;

%% run MCMC
for rep=2:reps*saveevery
    %% update lambda (weights)
    Xmmu=X-mu;
    
    lambdashape=a+1;
    lambdarates=bi+0.5.*((Xmmu).^2+theta*(Y-nu-beta*Xmmu).^2);
    
    
    
    lambda=gamrnd(lambdashape,lambdarates.^-1);
    
    
    %% update mu and nu
    sumlambda=sum(lambda);
    
    muvar=(sumlambda+theta*beta^2*sumlambda+tao0)^-1;
    musig=sqrt(muvar);
    sumlambdainv=(theta*sum(lambda))^-1;
    
	
    for subrep=1:subreps %When correlation between mu and nu is strong, additional updates of these parameters improve mixing
        mudash=(sum(lambda.*X)  -  theta*beta*sum(lambda.*(Y-nu-beta*X))  +   tao0*X0)*muvar;
        
        mucand=normrnd(mudash,musig);
        
        if truncatzero % values below zero is excluded if this parameter is set to true
            if mucand>0
                mu=mucand;
            end
        else
            
            mu=mucand;
        end
        
        Xmmu=X-mu;
        
        nudash=(theta*sum(lambda.*(Y-beta*(Xmmu))))*sumlambdainv;
        nucand=normrnd(nudash,(theta*sum(lambda))^-.5);
        
        if truncatzero % values below zero is excluded if this parameter is set to true
            if nucand>0
                nu=nucand;
            end
        else
            
            nu=nucand;
        end
        
    end
    
    %% update theta
    theta=gamrnd(atheta+N/2,(btheta+.5*sum(lambda.*(Y-nu-beta*(Xmmu)).^2))^-1);
    
    %% update beta
    Xmmu2=(Xmmu).^2;
    betadash=sum(lambda.*(Y-nu).*(Xmmu))*(sum(lambda.*Xmmu2))^-1;
    beta=normrnd(betadash,(theta*sum(lambda.*Xmmu2))^-.5);
    
    %% update tao_0
    if esttao0
        tao0=gamrnd(k+.5,(ll+.5*(X0-mu)^2)^-1);
        
    end
    %% update a_tao (denote k) and b_tau (denoted ll)
    if estimatetao0pri
        if esttao0
            prectao0(Nprec)= tao0;
        end
        logllkp=mvnrnd(logllk,Allk);
        llp=exp(logllkp(1));
        kp=exp(logllkp(2));
        
        
        
        
        loglikellkp=sum(log_like_gamma(prectao0,kp,llp.^-1));
        loglikellk=sum(log_like_gamma(prectao0,k,ll.^-1));
        
        logprillkdiff=diff(log_like_gamma([ll llp],llA,llB^-1))+diff(log_like_gamma([k kp],kA,kB^-1));
        
        
        logaccprob=min([0,(loglikellkp-loglikellk+sum(logllkp)-sum(logllk)+logprillkdiff)]);
        
        
        if logaccprob>log(rand)
            
            
            ll=llp;
            k=kp;
            logllk=logllkp;
            
            
        end
        accprob=exp(logaccprob);
        [SIGMAestllk, MeanVecllk, thetallk, ...
            Allk, initthetallk, restartatllk, nrrestartsllk,]=...
            Adapt_prop_restart(...
            logllk',rep,SIGMAestllk,...
            MeanVecllk,restartatllk, initruns1llk,...
            thetallk,initthetallk,dimllk,...
            cstarllk,pstarllk,accprob,n0llk,nrrestartsllk,true, maxrestarts);% updates parameters of adaptive proposals
        
        %% update a_phi (denoted kYprec) and b_phi (denoted llYprec)
        
        logllkYprecp=mvnrnd(logllkYprec,AllkYprec);
        llYprecp=exp(logllkYprecp(1));
        kYprecp=exp(logllkYprecp(2));
        
        loglikellkYprecp=sum(log_like_gamma(Yprec,kYprecp,llYprecp^-1));
        
        logprillkYprecdiff=diff(log_like_gamma([llYprec llYprecp],llA,llB^-1))+diff(log_like_gamma([kYprec kYprecp],kA,kB^-1));
        
        logaccprob=min([0,(loglikellkYprecp-loglikellkYprec+sum(logllkYprecp)-sum(logllkYprec)+logprillkYprecdiff)]);
        
        
        if logaccprob>log(rand)
            logllkYprec=logllkYprecp;
            loglikellkYprec=loglikellkYprecp;
            kYprec=kYprecp;
            llYprec=llYprecp;
            
        end
        accprob=exp(logaccprob);
        [SIGMAestllkYprec, MeanVecllkYprec, thetallkYprec, ...
            AllkYprec, initthetallkYprec, restartatllkYprec, nrrestartsllkYprec,]=...
            Adapt_prop_restart(...
            logllkYprec',rep,SIGMAestllkYprec,...
            MeanVecllkYprec,restartatllkYprec, initruns1llkYprec,...
            thetallkYprec,initthetallkYprec,dimllkYprec,...
            cstarllkYprec,pstarllkYprec,accprob,n0llkYprec,nrrestartsllkYprec,true, maxrestarts);% updates parameters of adaptive proposals
        
        
        
        
    end
    
    if IncludeHierPrec
        %% update a_lambda (denoted lambdashape) and m_lambda (denoted lambdamean)
        logMCp=mvnrnd(logMC,AHierPrec);
        
        lambdashapep=exp(logMCp(2));
        lambdameanp=exp(logMCp(1));
        lambdameanip=lambdameanp*Kw;
       
            [biinvp]=gamma_pars_from_k_and_mean(lambdashapep,lambdameanip);
            ap=lambdashapep;
      
        
        bip=biinvp.^-1;
        loglikeap=sum(log_like_gamma(lambda,ap,bip.^-1));
        loglikea=sum(log_like_gamma(lambda,a,bi.^-1));
        
        logpriadiff=diff(log_like_gamma([lambdamean lambdameanp],lambdameanA,lambdameanB^-1))+...
            diff(log_like_gamma([lambdashape lambdashapep],lambdashapeA,lambdashapeB^-1));
        
        logaccprob=min([0,(loglikeap-loglikea+logpriadiff+sum(logMCp)-sum(logMC))]);
                
        if logaccprob>log(rand)
            lambdashape=lambdashapep;
            lambdamean=lambdameanp;
            a=ap;
            
            logMC=logMCp;
            bi=bip;
            
        end
        accprob=exp(logaccprob);
        [SIGMAestHierPrec, MeanVecHierPrec, thetaHierPrec, ...
            AHierPrec, initthetaHierPrec, restartatHierPrec, nrrestartsHierPrec,]=...
            Adapt_prop_restart(...
            logMC',rep,SIGMAestHierPrec,...
            MeanVecHierPrec,restartatHierPrec, initruns1HierPrec,...
            thetaHierPrec,initthetaHierPrec,dimHierPrec,...
            cstarHierPrec,pstarHierPrec,accprob,n0HierPrec,nrrestartsHierPrec,true, maxrestarts); % updates parameters of adaptive proposals
        
        
    end
    
    
    
    %% store parameters
    if nextsavestep==rep
        savestep=savestep+1;
        muest(savestep)=mu;
        nuest(savestep)=nu;
        if IncludeHierPrec
            lambdashapeest(savestep)=lambdashape;
            lambdameanest(savestep)=lambdamean;
        end
        betaest(savestep)=beta;
        thetaest(savestep)=theta;
        lambdaest(savestep,:)=lambda;
        tao0est(savestep)=tao0;
        
        if estimatetao0pri
            ataoest(savestep)=k;
            btaoest(savestep)=ll;
            
            aphiest(savestep)=kYprec;
            bphiest(savestep)=llYprec;
            
        end
        
        
        
        nextsavestep=rep+saveevery;
        
    end
    
    
end

function loglike=log_like_gamma(x,k,theta)
loglike=-k.*log(theta)-gammaln(k)+(k-1).*log(x)-x.*theta.^(-1);

function [theta]=gamma_pars_from_k_and_mean(k,m)

theta=m.*k.^-1;

function cstar=get_cstar_for_multivar(pstar,m)
% pstar: wanted acceptance probability
% m: dimension
alpha=-norminv(pstar/2);
cstar=(1-1/m)*(2*pi)^.5*exp(alpha^2/2)*((2*alpha)^(-1))+(m*pstar*(1-pstar))^(-1);

function [SIGMAest, MEANest, theta ,A ,theta0 ,restartat ,nrrestarts]=Adapt_prop_restart(X,t,SIGMAest,MEANest,restartat,initruns1,theta,theta0,dim,cstar,pstar,accprob,n0,nrrestarts,includerestarts,maxrestarts)


%X,current values of parameters in the MCMC chain
%t, iteration of the mcmc
%SIGMAest,estimated covariance matrix
%MEANest, estimated mean
%restartat,last iteration that restarted the adaptive search
%initruns1,how many iterations before starting the adaptive search
%theta, estimated to give wanted acceptance rate
%theta0, initial theta
%dim, how many parameters that are updated in the Gaussian RW
%cstar, step length constant when searching for theta. Use get_cstar_for_multivar to calculate it.
%pstar, wanted acceptance rate
%accprob, probability of accepting the proposed values of the MCMC
%n0, to initially reduce to large step length in the search for theta. n0=round(5/(pstar*(1-pstar)));
%nrrestarts, how many times the search for theta has been restarted.
%includerestarts, true if the option of restarting the search should be included,otherwize false
%maxrestarts, maximum number of possible restarts
%A, covariance matrix to be used for proposals

tt=t-restartat;
ttn0=tt+n0;


if t<=initruns1
    [SIGMAest, MEANest]=get_SIGMA_for_multivar_adaptive(SIGMAest,t,MEANest,X);
    
    sig2=exp(2*theta);
    
    A=eye(dim)+sig2*t^-1*eye(dim);
    A=sig2*A;
elseif t>initruns1
    
    
    [SIGMAest, MEANest]=get_SIGMA_for_multivar_adaptive(SIGMAest,t,MEANest,X);
    
    tmod=max([200,ttn0*dim^-1]);
    theta=theta_for_adaptive_multivar_proposal(theta,pstar,cstar,accprob,tmod,dim);
    
    
    sig2=exp(2*theta);
    
    A=SIGMAest+sig2*t^-1*eye(dim);
    A=sig2*A;
    
end

if includerestarts
    if abs(theta-theta0)>1.1 && maxrestarts>nrrestarts;
        
        theta0=theta;
        
        restartat=t;
        nrrestarts=nrrestarts+1;
    end
end


function [SIGMA, MeanVec]=get_SIGMA_for_multivar_adaptive(SIGMA,i,MeanVec,x)

% x: new data point, column vector
% MeanVec: previous mean, column vector
M1=MeanVec;

MeanVec=i^(-1)*((i-1)*M1+x);


SIGMA=(i-2)*((i-1)^(-1))*SIGMA...
    +M1*M1'...
    -i*((i-1)^(-1))*(MeanVec*MeanVec')...
    +((i-1)^(-1))*(x*x');

function theta=theta_for_adaptive_multivar_proposal(theta,pstar,cstar,accprob,i,m)

divby=max([200 i*m.^(-1)]);
theta=theta+cstar*(accprob-pstar)*divby^-1;
