# Supplementary material for: A Bayesian Ensemble Approach for Epidemiological Projections
Source: PLoS Comput Biol. 2015 Apr 30;11(4):e1004187. doi: 10.1371/journal.pcbi.1004187 (PMC4415763; doi:10.1371/journal.pcbi.1004187)
Supplement: S1 File — (ZIP) [file pcbi.1004187.s001.zip › Bayesian Ensemble/Run_BREA_example.m]

%% define x, y, tao and phi for each projection i for the large discrepancy ensemble as well as observed value x0
x=[5.3231 5.2881 5.3927 5.1989 5.1956 5.2521 5.4163 5.3631 5.5105];
y=[5.8322 5.7616 5.9231 5.7315 5.7169 5.7665 5.9498 5.9302 5.9912];
taoi=[19.5744 22.6176 18.3970 20.6734 24.3319 20.2100 17.1139 18.8290 16.3295];
phii=[16.4829 26.9881 19.0565 24.5485 23.0437 29.1040 21.9608 19.3509 21.3179];
x0=5.4116;

esttao0=true;
tao0=20;
reps=50000;
saveevery=5;
lambdamean=1;
lambdashape=0.001;
atheta=.001;
btheta=.001;
estimatetao0pri=true;
lambdameanA=0.001;
lambdameanB=0.001;
lambdashapeA=0.001;
lambdashapeB=0.001;
truncatzero=false;
runmethod='SHW';%'NHW', 'SHW' or 'IHW'
if strcmp(runmethod,'NHW')
    %% Runs the NHW method as presented
    Kw=ones(1,9);
    IncludeHierPrec=false;
    [muest,nuest,lambdaest,thetaest,tao0est,betaest,lambdameanest,lambdashapeest,ataoest,btaoest,aphiest,bphiest]=...
        Bayesian_REA_function_publish(x,y,x0,esttao0,tao0,reps,saveevery,Kw,lambdamean,lambdashape,atheta,btheta,...
        IncludeHierPrec,estimatetao0pri,taoi,phii,lambdameanA,lambdameanB,lambdashapeA,lambdashapeB,truncatzero);
    
    
elseif strcmp(runmethod,'SHW')
    %% Runs the SHW method as presented
    Kw=ones(1,9);
    IncludeHierPrec=true;
    [muest,nuest,lambdaest,thetaest,tao0est,betaest,lambdameanest,lambdashapeest,ataoest,btaoest,aphiest,bphiest]=...
        Bayesian_REA_function_publish(x,y,x0,esttao0,tao0,reps,saveevery,Kw,lambdamean,lambdashape,atheta,btheta,...
        IncludeHierPrec,estimatetao0pri,taoi,phii,lambdameanA,lambdameanB,lambdashapeA,lambdashapeB,truncatzero);
elseif strcmp(runmethod,'IHW')
    %% Runs the IHW method as presented
    Kw=ones(1,9);
    Kw([2 3 4 7])=[normpdf(1.96,0,1)/normpdf(0,0,1)];
    Kw([5 6 8 9])=[normpdf(1.96,0,1)/normpdf(0,0,1)]^2;
    IncludeHierPrec=true;
    [muest,nuest,lambdaest,thetaest,tao0est,betaest,lambdameanest,lambdashapeest,ataoest,btaoest,aphiest,bphiest]=...
        Bayesian_REA_function_publish(x,y,x0,esttao0,tao0,reps,saveevery,Kw,lambdamean,lambdashape,atheta,btheta,...
        IncludeHierPrec,estimatetao0pri,taoi,phii,lambdameanA,lambdameanB,lambdashapeA,lambdashapeB,truncatzero);
end
