# Supplementary material for: A Bayesian Ensemble Approach for Epidemiological Projections
Source: PLoS Comput Biol. 2015 Apr 30;11(4):e1004187. doi: 10.1371/journal.pcbi.1004187 (PMC4415763; doi:10.1371/journal.pcbi.1004187)
Supplement: S1 File — (ZIP) [file pcbi.1004187.s001.zip › Bayesian Ensemble/Run_BREA_example_multiquant.m]

%% define x, y, tao and phi for each projection i for the large discrepancy ensemble as well as observed value x0
x=[5.3231    5.2881    5.3927    5.1989    5.1956    5.2521    5.4163    5.3631    5.5105;...
    7.6321    7.5129    7.7429    7.3413    7.2451    7.4420    7.8883    7.7817    8.0272;...
    8.9562    8.8202    9.0865    8.6210    8.5003    8.7338    9.2554    9.1401    9.4043];

y=[5.8322    5.7616    5.9231    5.7315    5.7169    5.7665    5.9498    5.9302    5.9912;...
    8.4034    8.2433    8.5814    8.0207    7.8910    8.1749    8.8044    8.6605    8.9465;...
    9.0060    8.8572    9.1681    8.6274    8.4973    8.7729    9.3929    9.2482    9.5307];

taoi=[19.5744   22.6176   18.3970   20.6734   24.3319   20.2100   17.1139   18.8290   16.3295;...
   79.3210  104.5967   82.2390   90.7477   75.4632   79.1434   72.2863   80.4385   70.5919;...
   85.6629  106.2018   90.8393  114.2764   92.2605   85.5638   82.4170   89.8903   83.7818];

phii=[16.4829   26.9881   19.0565   24.5485   23.0437   29.1040   21.9608   19.3509   21.3179;...
   35.6008   48.7893   34.1985   33.1678   48.0075   52.8618   35.9865   41.4324   48.9775;...
   69.6382   78.8329   63.6374   94.9321  139.3073  110.7146   67.4328    80.4661   83.3068];


x0= [5.4116    7.6138    9.0138];

esttao0=true;
tao0=[20;80;90];
reps=50000;
saveevery=5;
lambdamean=1;
lambdashape=0.001;
atheta=.001;
btheta=.001;
estimatetao0pri=true;
lambdameanA=0.001;
lambdameanB=0.001;
lambdashapeA=0.001;
lambdashapeB=0.001;
truncatzero=false;
runmethod='SHW';%'NHW', 'SHW' or 'IHW'
if strcmp(runmethod,'NHW')
    %% Runs the NHW method as presented
    Kw=ones(1,9);
    IncludeHierPrec=false;
    [muest,nuest,lambdaest,theta1est,theta2est,tao0est,betaest,lambdameanest,lambdashapeest,ataoest,btaoest,aphiest,bphiest]=...
    Bayesian_REA_function_multiquant_publish(x,y,x0,esttao0,tao0,reps,saveevery,Kw,lambdamean,lambdashape,atheta,btheta,...
    IncludeHierPrec,estimatetao0pri,taoi,phii,lambdameanA,lambdameanB,lambdashapeA,lambdashapeB,truncatzero)
    
    
elseif strcmp(runmethod,'SHW')
    %% Runs the SHW method as presented
    Kw=ones(1,9);
    IncludeHierPrec=true;
    [muest,nuest,lambdaest,theta1est,theta2est,tao0est,betaest,lambdameanest,lambdashapeest,ataoest,btaoest,aphiest,bphiest]=...
    Bayesian_REA_function_multiquant_publish(x,y,x0,esttao0,tao0,reps,saveevery,Kw,lambdamean,lambdashape,atheta,btheta,...
    IncludeHierPrec,estimatetao0pri,taoi,phii,lambdameanA,lambdameanB,lambdashapeA,lambdashapeB,truncatzero)

elseif strcmp(runmethod,'IHW')
    %% Runs the IHW method as presented
    Kw=ones(1,9);
    Kw([2 3 4 7])=[normpdf(1.96,0,1)/normpdf(0,0,1)];
    Kw([5 6 8 9])=[normpdf(1.96,0,1)/normpdf(0,0,1)]^2;
    IncludeHierPrec=true;
    [muest,nuest,lambdaest,theta1est,theta2est,tao0est,betaest,lambdameanest,lambdashapeest,ataoest,btaoest,aphiest,bphiest]=...
    Bayesian_REA_function_multiquant_publish(x,y,x0,esttao0,tao0,reps,saveevery,Kw,lambdamean,lambdashape,atheta,btheta,...
    IncludeHierPrec,estimatetao0pri,taoi,phii,lambdameanA,lambdameanB,lambdashapeA,lambdashapeB,truncatzero)
end
